# Supplementary material for: ﻿ Azygosporus gen. nov., a synapmorphic clade in the family Ancylistaceae
Source: MycoKeys. 2021 Dec 31;85:161–72. doi: 10.3897/mycokeys.85.73405 (PMC8741705; doi:10.3897/mycokeys.85.73405)
Supplement: XML Treatment for Azygosporus [file mycokeys.85.73405-treatment1.xml]

<!DOCTYPE tp:taxon-treatment
  PUBLIC "-//TaxonX//DTD Taxonomic Treatment Publishing DTD v0 20100105//EN" "tax-treatment-NSO.dtd">
<tp:taxon-treatment xmlns:tp="http://www.plazi.org/taxpub"><tp:treatment-meta><kwd-group><label>Taxon classification</label><kwd>
                <named-content content-type="kingdom">Fungi</named-content>
              </kwd><kwd>
                <named-content content-type="order">Entomophthorales</named-content>
              </kwd><kwd>
                <named-content content-type="family">Ancylistaceae</named-content>
              </kwd></kwd-group><mixed-citation publication-type="journal"><person-group><name><surname>Cai1</surname><given-names>Yue</given-names></name><name><surname>Nie*</surname><given-names>Yong</given-names></name><name><surname>Zhao</surname><given-names>Heng</given-names></name><name><surname>Wang</surname><given-names>ZiMin</given-names></name><name><surname>Zhou</surname><given-names>ZhengYu</given-names></name><name><surname>Liu</surname><given-names>XiaoYong</given-names></name><name><surname>Huang</surname><given-names>Bo</given-names></name></person-group><article-title>﻿ <italic><tp:taxon-name><tp:taxon-name-part taxon-name-part-type="genus" reg="Azygosporus">Azygosporus</tp:taxon-name-part></tp:taxon-name></italic> gen. nov., a synapmorphic clade in the family <tp:taxon-name><tp:taxon-name-part taxon-name-part-type="family">Ancylistaceae</tp:taxon-name-part></tp:taxon-name></article-title><source>MycoKeys</source><day>31</day><month>12</month><year>2021</year><volume>85</volume><fpage>161</fpage><lpage>172</lpage><pub-id pub-id-type="doi">10.3897/mycokeys.85.73405</pub-id></mixed-citation></tp:treatment-meta><tp:nomenclature><label>﻿</label><tp:taxon-name>
              <object-id xmlns:xlink="http://www.w3.org/1999/xlink" content-type="arpha" xlink:type="simple">3C5FFB86-334D-5721-A5A0-AB685C48A3C4</object-id>
              <tp:taxon-name-part taxon-name-part-type="genus" reg="Azygosporus">Azygosporus</tp:taxon-name-part>
              <object-id xmlns:xlink="http://www.w3.org/1999/xlink" content-type="mycobank" xlink:type="simple">MycoBank No: 840849</object-id>
            </tp:taxon-name><tp:taxon-authority>B. Huang &amp; Y. Nie</tp:taxon-authority><tp:taxon-status xmlns:xlink="http://www.w3.org/1999/xlink" xlink:type="simple">gen. nov.</tp:taxon-status></tp:nomenclature><tp:treatment-sec sec-type="etymology" id="SECID0ED6AG"><title>Etymology.</title><p>Referring to produce azygospores.</p></tp:treatment-sec><tp:treatment-sec sec-type="type species" id="SECID0EI6AG"><title>Type species.</title><p><italic><tp:taxon-name><tp:taxon-name-part taxon-name-part-type="genus" reg="Azygosporus">Azygosporus</tp:taxon-name-part><tp:taxon-name-part taxon-name-part-type="species" reg="parvus">parvus</tp:taxon-name-part></tp:taxon-name></italic> (Drechsler) B. Huang &amp; Y. Nie.</p></tp:treatment-sec><tp:treatment-sec sec-type="description" id="SECID0EZ6AG"><title>Description.</title><p>Mycelia colorless. Primary conidiophores simple, bearing single primary conidia. Primary conidia forcibly discharged multinucleate, colourless, globose to subglobose, small, less than 22.5 μm. Producing only globose or subglobose replicative conidia, similar to and smaller than primary conidia. Azygospores formed in the middle region of the old hyphal segments. Mature azygospores colourless or yellowish, smooth, without thickening or less thickening (0.5–1.2 μm).</p></tp:treatment-sec><tp:treatment-sec sec-type="notes" id="SECID0E56AG"><title>Notes.</title><p><italic><tp:taxon-name><tp:taxon-name-part taxon-name-part-type="genus" reg="Azygosporus">Azygosporus</tp:taxon-name-part></tp:taxon-name></italic> is strongly supported as monophyletic and is distinguished from other <tp:taxon-name><tp:taxon-name-part taxon-name-part-type="family">Ancylistaceae</tp:taxon-name-part></tp:taxon-name> lineages by the synapomorphy of azygospore production. Therefore, we classify this lineage as a new genus, named <italic><tp:taxon-name><tp:taxon-name-part taxon-name-part-type="genus" reg="Azygosporus">Azygosporus</tp:taxon-name-part></tp:taxon-name></italic> gen. nov. <italic><tp:taxon-name><tp:taxon-name-part taxon-name-part-type="genus" reg="Azygosporus">Azygosporus</tp:taxon-name-part></tp:taxon-name></italic> currently contains only two members: <italic><tp:taxon-name><tp:taxon-name-part taxon-name-part-type="genus" reg="Conidiobolus">C.</tp:taxon-name-part><tp:taxon-name-part taxon-name-part-type="species" reg="parvus">parvus</tp:taxon-name-part></tp:taxon-name></italic> (= <italic><tp:taxon-name><tp:taxon-name-part taxon-name-part-type="genus" reg="Azygosporus">A.</tp:taxon-name-part><tp:taxon-name-part taxon-name-part-type="species" reg="parvus">parvus</tp:taxon-name-part></tp:taxon-name></italic>) and <italic><tp:taxon-name><tp:taxon-name-part taxon-name-part-type="genus" reg="Azygosporus">A.</tp:taxon-name-part><tp:taxon-name-part taxon-name-part-type="species" reg="macropapillatus">macropapillatus</tp:taxon-name-part></tp:taxon-name></italic> sp. nov. (Fig. <xref ref-type="fig" rid="F1">1</xref>). Morphologically, <italic><tp:taxon-name><tp:taxon-name-part taxon-name-part-type="genus" reg="Azygosporus">Azygosporus</tp:taxon-name-part></tp:taxon-name></italic> is most similar to <italic><tp:taxon-name><tp:taxon-name-part taxon-name-part-type="genus" reg="Microconidiobolus">Microconidiobolus</tp:taxon-name-part></tp:taxon-name></italic>, which forms small primary conidia (less than 22.5 μm) (Table <xref ref-type="table" rid="T2">2</xref>). However, the synapomorphy of azygospore production clearly distinguishes <italic><tp:taxon-name><tp:taxon-name-part taxon-name-part-type="genus" reg="Azygosporus">Azygosporus</tp:taxon-name-part></tp:taxon-name></italic> from <italic><tp:taxon-name><tp:taxon-name-part taxon-name-part-type="genus" reg="Microconidiobolus">Microconidiobolus</tp:taxon-name-part></tp:taxon-name></italic> and other allied genera of the family.</p><table-wrap id="T2" position="float" orientation="portrait"><label>Table 2.</label><caption><p>Morphological measurements of <italic><tp:taxon-name><tp:taxon-name-part taxon-name-part-type="genus" reg="Azygosporus">A.</tp:taxon-name-part><tp:taxon-name-part taxon-name-part-type="species" reg="macropapillatus">macropapillatus</tp:taxon-name-part></tp:taxon-name></italic> and other related species.</p></caption><table id="TID0EF3BG" rules="all"><tbody><tr><th rowspan="1" colspan="1">Species</th><th rowspan="1" colspan="1">Growth rate (mm/d) at 21oC on <abbrev xmlns:xlink="http://www.w3.org/1999/xlink" xlink:title="potato dextrose agar" id="ABBRID0EFEBG" xlink:type="simple">PDA</abbrev></th><th rowspan="1" colspan="1">Diameter of mycelia (μm)</th><th rowspan="1" colspan="1">Primary conidiophores (μm)</th><th rowspan="1" colspan="1">Primary conidia (μm)</th><th rowspan="1" colspan="1">Basal papilla (μm)</th><th rowspan="1" colspan="1">Resting spores (μm)</th><th rowspan="1" colspan="1">References</th></tr><tr><td rowspan="1" colspan="1">
                      <italic>
                        <tp:taxon-name><tp:taxon-name-part taxon-name-part-type="genus" reg="Azygosporus">A.</tp:taxon-name-part><tp:taxon-name-part taxon-name-part-type="species" reg="macropapillatus">macropapillatus</tp:taxon-name-part></tp:taxon-name>
                      </italic>
                    </td><td rowspan="1" colspan="1">5.7–7.7</td><td rowspan="1" colspan="1">3.0–7.5</td><td rowspan="1" colspan="1">37.0–150.0×5.0–8.5</td><td rowspan="1" colspan="1">16.5–22.5×12.0–19.0</td><td rowspan="1" colspan="1">7.5–10.0×5.0–10.0</td><td rowspan="1" colspan="1">azygosporus, 25.0–30.0×27.0–34.0</td><td rowspan="1" colspan="1">This article</td></tr><tr><td rowspan="1" colspan="1">
                      <italic>
                        <tp:taxon-name><tp:taxon-name-part taxon-name-part-type="genus" reg="Azygosporus">A.</tp:taxon-name-part><tp:taxon-name-part taxon-name-part-type="species" reg="parvus">parvus</tp:taxon-name-part></tp:taxon-name>
                      </italic>
                    </td><td rowspan="1" colspan="1">1.5</td><td rowspan="1" colspan="1">1.4–8.0 (3.5–5)</td><td rowspan="1" colspan="1">15.0–30.0×3.0–8.0</td><td rowspan="1" colspan="1">6.0–20.0×4.5–17.0</td><td rowspan="1" colspan="1">1.5–6.0×1.5–4.5</td><td rowspan="1" colspan="1">azygosporus, 20.0–25.0×8.0–20.0</td><td rowspan="1" colspan="1">
                      <xref ref-type="bibr" rid="B9">Drechsler 1962</xref>
                    </td></tr><tr><td rowspan="1" colspan="1">
                      <italic>
                        <tp:taxon-name><tp:taxon-name-part taxon-name-part-type="genus" reg="Microconidiobolus">M.</tp:taxon-name-part><tp:taxon-name-part taxon-name-part-type="species" reg="nodosus">nodosus</tp:taxon-name-part></tp:taxon-name>
                      </italic>
                    </td><td rowspan="1" colspan="1">7.1</td><td rowspan="1" colspan="1">3.5–6.5</td><td rowspan="1" colspan="1">30.0–50.0</td><td rowspan="1" colspan="1">17.0–22.0×13.0–16.0</td><td rowspan="1" colspan="1">2.5–5.0×1.5–2.5</td><td rowspan="1" colspan="1">
                      <tp:taxon-name><tp:taxon-name-part taxon-name-part-type="genus" reg="Conidiobolus"/><tp:taxon-name-part taxon-name-part-type="species" reg="chlamydosporus">chlamydosporus</tp:taxon-name-part></tp:taxon-name>
                    </td><td rowspan="1" colspan="1"><xref ref-type="bibr" rid="B30">Srinivasan and Thirumalachar 1967</xref>; <xref ref-type="bibr" rid="B18">King 1977</xref></td></tr><tr><td rowspan="1" colspan="1">
                      <italic>
                        <tp:taxon-name><tp:taxon-name-part taxon-name-part-type="genus" reg="Microconidiobolus">M.</tp:taxon-name-part><tp:taxon-name-part taxon-name-part-type="species" reg="paulus">paulus</tp:taxon-name-part></tp:taxon-name>
                      </italic>
                    </td><td rowspan="1" colspan="1">1.3–3.3</td><td rowspan="1" colspan="1">1.5–7.0 (4.0–5.0)</td><td rowspan="1" colspan="1">15.0–30.0×3.5–7.0</td><td rowspan="1" colspan="1">5.0–19.0×4.0–14.0</td><td rowspan="1" colspan="1">2.0–7.0×1.0–5.0</td><td rowspan="1" colspan="1">zygosporus, 10.0–15.0</td><td rowspan="1" colspan="1">
                      <xref ref-type="bibr" rid="B7">Drechsler 1957</xref>
                    </td></tr><tr><td rowspan="1" colspan="1">
                      <italic>
                        <tp:taxon-name><tp:taxon-name-part taxon-name-part-type="genus" reg="Microconidiobolus">M.</tp:taxon-name-part><tp:taxon-name-part taxon-name-part-type="species" reg="terrestris">terrestris</tp:taxon-name-part></tp:taxon-name>
                      </italic>
                    </td><td rowspan="1" colspan="1">2.6</td><td rowspan="1" colspan="1">2.8–4.5</td><td rowspan="1" colspan="1">15.0–80.0 ×3.0–5.0</td><td rowspan="1" colspan="1">8.0–12.0</td><td rowspan="1" colspan="1">2.0–4.0×1.5–2.0</td><td rowspan="1" colspan="1">
                      <tp:taxon-name><tp:taxon-name-part taxon-name-part-type="genus" reg="Conidiobolus"/><tp:taxon-name-part taxon-name-part-type="species" reg="chlamydosporus">chlamydosporus</tp:taxon-name-part></tp:taxon-name>
                    </td><td rowspan="1" colspan="1"><xref ref-type="bibr" rid="B31">Srinivasan and Thirumalachar 1968a</xref>; <xref ref-type="bibr" rid="B18">King 1977</xref></td></tr><tr><td rowspan="1" colspan="1">
                      <italic>
                        <tp:taxon-name><tp:taxon-name-part taxon-name-part-type="genus" reg="Neoconidiobolus">N.</tp:taxon-name-part><tp:taxon-name-part taxon-name-part-type="species" reg="lamprauges">lamprauges</tp:taxon-name-part></tp:taxon-name>
                      </italic>
                    </td><td rowspan="1" colspan="1">less than 5.0</td><td rowspan="1" colspan="1">3.0–8.0 (4.0–7.0)</td><td rowspan="1" colspan="1">25.0–100.0 (25.0–50.0)×4.0–8.0 (5.0–15.0)</td><td rowspan="1" colspan="1">15.0–22.0×12.5–20.0</td><td rowspan="1" colspan="1">2.5–7.0×1.5–4.0</td><td rowspan="1" colspan="1">zygosporus, 12.0–18.0</td><td rowspan="1" colspan="1">
                      <xref ref-type="bibr" rid="B3">Drechsler 1953</xref>
                    </td></tr><tr><td rowspan="1" colspan="1">
                      <italic>
                        <tp:taxon-name><tp:taxon-name-part taxon-name-part-type="genus" reg="Neoconidiobolus">N.</tp:taxon-name-part><tp:taxon-name-part taxon-name-part-type="species" reg="kunyushanensis">kunyushanensis</tp:taxon-name-part></tp:taxon-name>
                      </italic>
                    </td><td rowspan="1" colspan="1">8.3–10.0</td><td rowspan="1" colspan="1">3.5–9.0</td><td rowspan="1" colspan="1">62.0–121.0×7.0–12.0</td><td rowspan="1" colspan="1">15.0–21.0×13.0–17.0</td><td rowspan="1" colspan="1">4.0–8.0×1.0–4.0</td><td rowspan="1" colspan="1">zygosporus, 12.0–25.0</td><td rowspan="1" colspan="1">
                      <xref ref-type="bibr" rid="B22">Nie et al. 2021</xref>
                    </td></tr><tr><td rowspan="1" colspan="1">
                      <italic>
                        <tp:taxon-name><tp:taxon-name-part taxon-name-part-type="genus" reg="Neoconidiobolus">N.</tp:taxon-name-part><tp:taxon-name-part taxon-name-part-type="species" reg="pachyzygosporus">pachyzygosporus</tp:taxon-name-part></tp:taxon-name>
                      </italic>
                    </td><td rowspan="1" colspan="1">12.0</td><td rowspan="1" colspan="1">3.0–14.0</td><td rowspan="1" colspan="1">34.0–156.0×6.0–12.0</td><td rowspan="1" colspan="1">15.5–23.0×11.0–18.0</td><td rowspan="1" colspan="1">3.0–5.0×1.0–4.0</td><td rowspan="1" colspan="1">zygosporus, 15.0–25.0</td><td rowspan="1" colspan="1">
                      <xref ref-type="bibr" rid="B19">Nie et al. 2018</xref>
                    </td></tr></tbody></table></table-wrap></tp:treatment-sec><tp:treatment-sec><!--Section generated to contain objects referenced in tp:taxon-treatment.--><fig id="F1" position="float" orientation="portrait"><object-id xmlns:xlink="http://www.w3.org/1999/xlink" content-type="doi" xlink:type="simple">10.3897/mycokeys.85.73405.figure1</object-id><object-id xmlns:xlink="http://www.w3.org/1999/xlink" content-type="arpha" xlink:type="simple">4336EB8C-0D18-59E0-A8FB-C1953859571A</object-id><label>Figure 1.</label><caption><p><abbrev xmlns:xlink="http://www.w3.org/1999/xlink" xlink:title="Maximum Likelihood" id="ABBRID0EN2AG" xlink:type="simple">ML</abbrev> tree of <italic><tp:taxon-name><tp:taxon-name-part taxon-name-part-type="genus" reg="Coniobolus">Coniobolus</tp:taxon-name-part></tp:taxon-name></italic> s.l. using <abbrev xmlns:xlink="http://www.w3.org/1999/xlink" xlink:title="large subunit of the nuclear ribosomal RNA" id="ABBRID0EY2AG" xlink:type="simple">nrLSU</abbrev> + <italic><abbrev xmlns:xlink="http://www.w3.org/1999/xlink" xlink:title="translation elongation factor 1-alpha gene 1" id="ABBRID0E42AG" xlink:type="simple">TEF1</abbrev></italic> + <abbrev xmlns:xlink="http://www.w3.org/1999/xlink" xlink:title="small ribosomal subunit of the mitochondria" id="ABBRID0EB3AG" xlink:type="simple">mtSSU</abbrev> sequences. <italic><tp:taxon-name><tp:taxon-name-part taxon-name-part-type="genus" reg="Entomophthora">Entomophthora</tp:taxon-name-part><tp:taxon-name-part taxon-name-part-type="species" reg="muscae">muscae</tp:taxon-name-part></tp:taxon-name></italic> and <italic><tp:taxon-name><tp:taxon-name-part taxon-name-part-type="genus" reg="Erynia">Erynia</tp:taxon-name-part><tp:taxon-name-part taxon-name-part-type="species" reg="conica">conica</tp:taxon-name-part></tp:taxon-name></italic> are selected as outgroups. Support for each node is shown as <abbrev xmlns:xlink="http://www.w3.org/1999/xlink" xlink:title="Maximum Parsimony" id="ABBRID0E23AG" xlink:type="simple">MP</abbrev> bootstrap support/<abbrev xmlns:xlink="http://www.w3.org/1999/xlink" xlink:title="Maximum Likelihood" id="ABBRID0E63AG" xlink:type="simple">ML</abbrev> bootstrap support/Bayesian posterior probability (MPBS/MLBS/BPP) for nodes with MPBS≧70%, MLBS≧70%) and BPP≧0.95. The new genus, <italic><tp:taxon-name><tp:taxon-name-part taxon-name-part-type="genus" reg="Azyosporus">Azyosporus</tp:taxon-name-part></tp:taxon-name></italic>, and new species, <italic><tp:taxon-name><tp:taxon-name-part taxon-name-part-type="genus" reg="Azygosporus">A.</tp:taxon-name-part><tp:taxon-name-part taxon-name-part-type="species" reg="macropapillatus">macropapillatus</tp:taxon-name-part></tp:taxon-name></italic>, are shown in red, and the new combination is shown in blue.</p></caption><graphic xmlns:xlink="http://www.w3.org/1999/xlink" xlink:href="mycokeys-85-161-g001.jpg" position="float" orientation="portrait" xlink:type="simple" id="oo_629261.jpg"><uri content-type="original_file" xlink:type="simple">https://binary.pensoft.net/fig/629261</uri></graphic></fig></tp:treatment-sec><ref-list><ref id="B9"><mixed-citation xmlns:xlink="http://www.w3.org/1999/xlink" xlink:type="simple"><person-group><name name-style="western"><surname>Drechsler</surname><given-names>C</given-names></name></person-group> (<year>1962</year>) <article-title>A small <italic><tp:taxon-name><tp:taxon-name-part taxon-name-part-type="genus">Conidiobolus</tp:taxon-name-part></tp:taxon-name></italic> with resting spores that germinate like zygospores.</article-title><source>Bulletin of the Torrey Botanical Club</source><volume>89</volume>(<issue>4</issue>): <fpage>233</fpage>–<lpage>240</lpage>. <ext-link xlink:type="simple" ext-link-type="doi" xlink:href="10.2307/2483199">https://doi.org/10.2307/2483199</ext-link></mixed-citation></ref><ref id="B30"><mixed-citation xmlns:xlink="http://www.w3.org/1999/xlink" xlink:type="simple"><person-group><name name-style="western"><surname>Srinivasan</surname><given-names>MC</given-names></name><name name-style="western"><surname>Thirumalachar</surname><given-names>MJ</given-names></name></person-group> (<year>1967</year>) <article-title>Evaluation of taxonomic characters in the genus <italic><tp:taxon-name><tp:taxon-name-part taxon-name-part-type="genus">Conidiobolus</tp:taxon-name-part></tp:taxon-name></italic> with a key to known species.</article-title><source>Mycologia</source><volume>59</volume>: <fpage>698</fpage>–<lpage>713</lpage>. <ext-link xlink:type="simple" ext-link-type="doi" xlink:href="10.2307/3757098">https://doi.org/10.2307/3757098</ext-link></mixed-citation></ref><ref id="B18"><mixed-citation xmlns:xlink="http://www.w3.org/1999/xlink" xlink:type="simple"><person-group><name name-style="western"><surname>King</surname><given-names>DS</given-names></name></person-group> (<year>1977</year>) <article-title>Systematics of <tp:taxon-name><tp:taxon-name-part taxon-name-part-type="genus">Conidiobolus</tp:taxon-name-part> (<tp:taxon-name-part taxon-name-part-type="subgenus">Entomophthorales</tp:taxon-name-part>)</tp:taxon-name> using numerical taxonomy III. Descriptions of recognized species.</article-title><source>Can J Bot</source><volume>55</volume>: <fpage>718</fpage>–<lpage>729</lpage>. <ext-link xlink:type="simple" ext-link-type="doi" xlink:href="10.1139/b77-086">https://doi.org/10.1139/b77-086</ext-link></mixed-citation></ref><ref id="B7"><mixed-citation xmlns:xlink="http://www.w3.org/1999/xlink" xlink:type="simple"><person-group><name name-style="western"><surname>Drechsler</surname><given-names>C</given-names></name></person-group> (<year>1957</year>) <article-title>Two small species of <italic><tp:taxon-name><tp:taxon-name-part taxon-name-part-type="genus">Conidiobolus</tp:taxon-name-part></tp:taxon-name></italic> forming lateral zygospores.</article-title><source>Bulletin of the Torrey Botanical Club</source><volume>84</volume>(<issue>4</issue>): <fpage>268</fpage>–<lpage>280</lpage>. <ext-link xlink:type="simple" ext-link-type="doi" xlink:href="10.2307/2482673">https://doi.org/10.2307/2482673</ext-link></mixed-citation></ref><ref id="B31"><mixed-citation xmlns:xlink="http://www.w3.org/1999/xlink" xlink:type="simple"><person-group><name name-style="western"><surname>Srinivasan</surname><given-names>MC</given-names></name><name name-style="western"><surname>Thirumalachar</surname><given-names>MJ</given-names></name></person-group> (<year>1968a</year>) <article-title>Studies on species of <italic><tp:taxon-name><tp:taxon-name-part taxon-name-part-type="genus">Conidiobolus</tp:taxon-name-part></tp:taxon-name></italic> from India V.</article-title><source>Mycopathologica et Mycologia Applicata</source><volume>36</volume>: <fpage>341</fpage>–<lpage>346</lpage>. <ext-link xlink:type="simple" ext-link-type="doi" xlink:href="10.1007/BF02050380">https://doi.org/10.1007/BF02050380</ext-link></mixed-citation></ref><ref id="B3"><mixed-citation xmlns:xlink="http://www.w3.org/1999/xlink" xlink:type="simple"><person-group><name name-style="western"><surname>Drechsler</surname><given-names>C</given-names></name></person-group> (<year>1953</year>) <article-title>Three new species of <italic><tp:taxon-name><tp:taxon-name-part taxon-name-part-type="genus">Conidiobolus</tp:taxon-name-part></tp:taxon-name></italic> isolated from leaf mold.</article-title><source>J Wash Acad Sci</source><volume>43</volume>(<issue>2</issue>): <fpage>29</fpage>–<lpage>34</lpage>.</mixed-citation></ref><ref id="B22"><mixed-citation xmlns:xlink="http://www.w3.org/1999/xlink" xlink:type="simple"><person-group><name name-style="western"><surname>Nie</surname><given-names>Y</given-names></name><name name-style="western"><surname>Wang</surname><given-names>ZM</given-names></name><name name-style="western"><surname>Liu</surname><given-names>XY</given-names></name><name name-style="western"><surname>Huang</surname><given-names>B</given-names></name></person-group> (<year>2021</year>) <article-title>A morphological and molecular survey of <italic><tp:taxon-name><tp:taxon-name-part taxon-name-part-type="genus">Neoconidiobolus</tp:taxon-name-part></tp:taxon-name></italic> reveals a new species and two new combinations.</article-title><source>Mycol Prog</source><volume>20</volume>: <fpage>1233</fpage>–<lpage>1241</lpage>. <ext-link xlink:type="simple" ext-link-type="doi" xlink:href="10.1007/s11557-021-01720-w">https://doi.org/10.1007/s11557-021-01720-w</ext-link></mixed-citation></ref><ref id="B19"><mixed-citation xmlns:xlink="http://www.w3.org/1999/xlink" xlink:type="simple"><person-group><name name-style="western"><surname>Nie</surname><given-names>Y</given-names></name><name name-style="western"><surname>Qin</surname><given-names>L</given-names></name><name name-style="western"><surname>Yu</surname><given-names>DS</given-names></name><name name-style="western"><surname>Liu</surname><given-names>XY</given-names></name><name name-style="western"><surname>Huang</surname><given-names>B</given-names></name></person-group> (<year>2018</year>) <article-title>Two new species of <italic><tp:taxon-name><tp:taxon-name-part taxon-name-part-type="genus">Conidiobolus</tp:taxon-name-part></tp:taxon-name></italic> occurring in Anhui, China.</article-title><source>Mycol Prog</source><volume>17</volume>(<issue>10</issue>): <fpage>1203</fpage>–<lpage>1211</lpage>. <ext-link xlink:type="simple" ext-link-type="doi" xlink:href="10.1007/s11557-018-1436-z">https://doi.org/10.1007/s11557-018-1436-z</ext-link></mixed-citation></ref></ref-list></tp:taxon-treatment>
