# Supplementary material for: ﻿ Azygosporus gen. nov., a synapmorphic clade in the family Ancylistaceae
Source: MycoKeys. 2021 Dec 31;85:161–72. doi: 10.3897/mycokeys.85.73405 (PMC8741705; doi:10.3897/mycokeys.85.73405)
Supplement: XML Treatment for Azygosporus parvus [file mycokeys.85.73405-treatment2.xml]

<!DOCTYPE tp:taxon-treatment
  PUBLIC "-//TaxonX//DTD Taxonomic Treatment Publishing DTD v0 20100105//EN" "tax-treatment-NSO.dtd">
<tp:taxon-treatment xmlns:tp="http://www.plazi.org/taxpub"><tp:treatment-meta><kwd-group><label>Taxon classification</label><kwd>
                <named-content content-type="kingdom">Fungi</named-content>
              </kwd><kwd>
                <named-content content-type="order">Entomophthorales</named-content>
              </kwd><kwd>
                <named-content content-type="family">Ancylistaceae</named-content>
              </kwd></kwd-group><mixed-citation publication-type="journal"><person-group><name><surname>Cai1</surname><given-names>Yue</given-names></name><name><surname>Nie*</surname><given-names>Yong</given-names></name><name><surname>Zhao</surname><given-names>Heng</given-names></name><name><surname>Wang</surname><given-names>ZiMin</given-names></name><name><surname>Zhou</surname><given-names>ZhengYu</given-names></name><name><surname>Liu</surname><given-names>XiaoYong</given-names></name><name><surname>Huang</surname><given-names>Bo</given-names></name></person-group><article-title>﻿ <italic><tp:taxon-name><tp:taxon-name-part taxon-name-part-type="genus" reg="Azygosporus">Azygosporus</tp:taxon-name-part></tp:taxon-name></italic> gen. nov., a synapmorphic clade in the family <tp:taxon-name><tp:taxon-name-part taxon-name-part-type="family">Ancylistaceae</tp:taxon-name-part></tp:taxon-name></article-title><source>MycoKeys</source><day>31</day><month>12</month><year>2021</year><volume>85</volume><fpage>161</fpage><lpage>172</lpage><pub-id pub-id-type="doi">10.3897/mycokeys.85.73405</pub-id></mixed-citation></tp:treatment-meta><tp:nomenclature><label>﻿</label><tp:taxon-name>
              <object-id xmlns:xlink="http://www.w3.org/1999/xlink" content-type="arpha" xlink:type="simple">3C3F8153-5748-5C5A-BAA7-69F154F09E09</object-id>
              <tp:taxon-name-part taxon-name-part-type="genus" reg="Azygosporus">Azygosporus</tp:taxon-name-part>
              <tp:taxon-name-part taxon-name-part-type="species" reg="parvus">parvus</tp:taxon-name-part>
              <object-id xmlns:xlink="http://www.w3.org/1999/xlink" content-type="mycobank" xlink:type="simple">MycoBank No: 840850</object-id>
            </tp:taxon-name><tp:taxon-authority>(Drechsler) B. Huang &amp; Y. Nie</tp:taxon-authority><tp:taxon-status xmlns:xlink="http://www.w3.org/1999/xlink" xlink:type="simple">comb. nov.</tp:taxon-status><tp:nomenclature-citation-list><tp:nomenclature-citation><tp:taxon-name>
                  <tp:taxon-name-part taxon-name-part-type="genus" reg="Conidiobolus">Conidiobolus</tp:taxon-name-part>
                  <tp:taxon-name-part taxon-name-part-type="species" reg="parvus">parvus</tp:taxon-name-part>
                </tp:taxon-name><comment>Drechsler, Bull. Torrey bot. Club 89: 233 (1962) Basionym.</comment></tp:nomenclature-citation></tp:nomenclature-citation-list></tp:nomenclature><tp:treatment-sec sec-type="description" id="SECID0EURBG"><title>Description.</title><p>Refer to <xref ref-type="bibr" rid="B9">Drechsler (1962)</xref>.</p></tp:treatment-sec><tp:treatment-sec sec-type="distribution" id="SECID0E5RBG"><title>Host and distribution.</title><p>Isolated from decaying leaves in Maryland, United States.</p></tp:treatment-sec><tp:treatment-sec sec-type="notes" id="SECID0EDSBG"><title>Notes.</title><p>The ex-type living culture is ATCC 14634 (United States, Maryland, Cumberland, 4 November 1962, Drechsler). It was reported to produce azygospores in <italic><tp:taxon-name><tp:taxon-name-part taxon-name-part-type="genus" reg="Conidiobolus">Conidiobolus</tp:taxon-name-part></tp:taxon-name></italic> (<xref ref-type="bibr" rid="B18">King 1977</xref>); therefore, we recognize it as the type species of the genus <italic><tp:taxon-name><tp:taxon-name-part taxon-name-part-type="genus" reg="Azygosporus">Azygosporus</tp:taxon-name-part></tp:taxon-name></italic> gen. nov.</p></tp:treatment-sec><ref-list><ref id="B9"><mixed-citation xmlns:xlink="http://www.w3.org/1999/xlink" xlink:type="simple"><person-group><name name-style="western"><surname>Drechsler</surname><given-names>C</given-names></name></person-group> (<year>1962</year>) <article-title>A small <italic><tp:taxon-name><tp:taxon-name-part taxon-name-part-type="genus">Conidiobolus</tp:taxon-name-part></tp:taxon-name></italic> with resting spores that germinate like zygospores.</article-title><source>Bulletin of the Torrey Botanical Club</source><volume>89</volume>(<issue>4</issue>): <fpage>233</fpage>–<lpage>240</lpage>. <ext-link xlink:type="simple" ext-link-type="doi" xlink:href="10.2307/2483199">https://doi.org/10.2307/2483199</ext-link></mixed-citation></ref><ref id="B18"><mixed-citation xmlns:xlink="http://www.w3.org/1999/xlink" xlink:type="simple"><person-group><name name-style="western"><surname>King</surname><given-names>DS</given-names></name></person-group> (<year>1977</year>) <article-title>Systematics of <tp:taxon-name><tp:taxon-name-part taxon-name-part-type="genus">Conidiobolus</tp:taxon-name-part> (<tp:taxon-name-part taxon-name-part-type="subgenus">Entomophthorales</tp:taxon-name-part>)</tp:taxon-name> using numerical taxonomy III. Descriptions of recognized species.</article-title><source>Can J Bot</source><volume>55</volume>: <fpage>718</fpage>–<lpage>729</lpage>. <ext-link xlink:type="simple" ext-link-type="doi" xlink:href="10.1139/b77-086">https://doi.org/10.1139/b77-086</ext-link></mixed-citation></ref></ref-list></tp:taxon-treatment>
