# Supplementary material for: ﻿ Azygosporus gen. nov., a synapmorphic clade in the family Ancylistaceae
Source: MycoKeys. 2021 Dec 31;85:161–72. doi: 10.3897/mycokeys.85.73405 (PMC8741705; doi:10.3897/mycokeys.85.73405)
Supplement: XML Treatment for Azygosporus macropapillatus [file mycokeys.85.73405-treatment3.xml]

<!DOCTYPE tp:taxon-treatment
  PUBLIC "-//TaxonX//DTD Taxonomic Treatment Publishing DTD v0 20100105//EN" "tax-treatment-NSO.dtd">
<tp:taxon-treatment xmlns:tp="http://www.plazi.org/taxpub"><tp:treatment-meta><kwd-group><label>Taxon classification</label><kwd>
                <named-content content-type="kingdom">Fungi</named-content>
              </kwd><kwd>
                <named-content content-type="order">Entomophthorales</named-content>
              </kwd><kwd>
                <named-content content-type="family">Ancylistaceae</named-content>
              </kwd></kwd-group><mixed-citation publication-type="journal"><person-group><name><surname>Cai1</surname><given-names>Yue</given-names></name><name><surname>Nie*</surname><given-names>Yong</given-names></name><name><surname>Zhao</surname><given-names>Heng</given-names></name><name><surname>Wang</surname><given-names>ZiMin</given-names></name><name><surname>Zhou</surname><given-names>ZhengYu</given-names></name><name><surname>Liu</surname><given-names>XiaoYong</given-names></name><name><surname>Huang</surname><given-names>Bo</given-names></name></person-group><article-title>﻿ <italic><tp:taxon-name><tp:taxon-name-part taxon-name-part-type="genus" reg="Azygosporus">Azygosporus</tp:taxon-name-part></tp:taxon-name></italic> gen. nov., a synapmorphic clade in the family <tp:taxon-name><tp:taxon-name-part taxon-name-part-type="family">Ancylistaceae</tp:taxon-name-part></tp:taxon-name></article-title><source>MycoKeys</source><day>31</day><month>12</month><year>2021</year><volume>85</volume><fpage>161</fpage><lpage>172</lpage><pub-id pub-id-type="doi">10.3897/mycokeys.85.73405</pub-id></mixed-citation></tp:treatment-meta><tp:nomenclature><label>﻿</label><tp:taxon-name>
              <object-id xmlns:xlink="http://www.w3.org/1999/xlink" content-type="arpha" xlink:type="simple">7B9EC33A-B4EA-53E4-BC06-FE4913B082C7</object-id>
              <tp:taxon-name-part taxon-name-part-type="genus" reg="Azygosporus">Azygosporus</tp:taxon-name-part>
              <tp:taxon-name-part taxon-name-part-type="species" reg="macropapillatus">macropapillatus</tp:taxon-name-part>
              <object-id xmlns:xlink="http://www.w3.org/1999/xlink" content-type="mycobank" xlink:type="simple">MycoBank No: 840548</object-id>
            </tp:taxon-name><tp:taxon-authority>B. Huang &amp; Y. Nie</tp:taxon-authority><tp:taxon-status xmlns:xlink="http://www.w3.org/1999/xlink" xlink:type="simple">sp. nov.</tp:taxon-status><xref ref-type="fig" rid="F2">Fig. 2</xref></tp:nomenclature><tp:treatment-sec sec-type="etymology" id="SECID0EJUBG"><title>Etymology.</title><p><italic>macropapillatus</italic> (Lat.), named by its prominent basal papilla.</p></tp:treatment-sec><tp:treatment-sec sec-type="distribution" id="SECID0ERUBG"><title>Host and known distribution.</title><p>Isolated from plant debris and mosses in Anhui Province, China.</p></tp:treatment-sec><tp:treatment-sec sec-type="material" id="SECID0EWUBG"><title>Type specimens examined.</title><p>China, Anhui Province, Ningguo City, Fangtang Town, <named-content xmlns:xlink="http://www.w3.org/1999/xlink" content-type="dwc:verbatimCoordinates" xlink:type="simple"><named-content content-type="geo-json" specific-use="{&#34;type&#34;:&#34;Point&#34;,&#34;coordinates&#34;:[118.704722,30.515833]}" id="NCID0E6UBG" xlink:type="simple">30°30'57" N, 118°42'17" E</named-content></named-content>, from plant debris, 12 Nov 2020, <italic>Y. Nie</italic>, <abbrev xmlns:xlink="http://www.w3.org/1999/xlink" xlink:title="Herbarium Mycologicum Academiae Sinicae" id="ABBRID0EGVBG" xlink:type="simple">HMAS</abbrev> 350621, holotype, culture ex-holotype <italic><named-content xmlns:xlink="http://www.w3.org/1999/xlink" content-type="dwc:institutional_code" xlink:type="simple">CGMCC</named-content> 3.16068</italic> (= <italic><named-content xmlns:xlink="http://www.w3.org/1999/xlink" content-type="dwc:institutional_code" xlink:type="simple">RCEF</named-content> 6680</italic>). GenBank: <abbrev xmlns:xlink="http://www.w3.org/1999/xlink" xlink:title="large subunit of the nuclear ribosomal RNA" id="ABBRID0EWVBG" xlink:type="simple">nrLSU</abbrev> = <ext-link xmlns:xlink="http://www.w3.org/1999/xlink" ext-link-type="gen" xlink:href="MZ542006" xlink:type="simple">MZ542006</ext-link>; <italic><abbrev xmlns:xlink="http://www.w3.org/1999/xlink" xlink:title="translation elongation factor 1-alpha gene 1" id="ABBRID0E2VBG" xlink:type="simple">TEF1</abbrev></italic> = <ext-link xmlns:xlink="http://www.w3.org/1999/xlink" ext-link-type="gen" xlink:href="MZ555650" xlink:type="simple">MZ555650</ext-link>; <abbrev xmlns:xlink="http://www.w3.org/1999/xlink" xlink:title="small ribosomal subunit of the mitochondria" id="ABBRID0E6VBG" xlink:type="simple">mtSSU</abbrev> = <ext-link xmlns:xlink="http://www.w3.org/1999/xlink" ext-link-type="gen" xlink:href="MZ542279" xlink:type="simple">MZ542279</ext-link>.</p><fig id="F2" position="float" orientation="portrait"><object-id xmlns:xlink="http://www.w3.org/1999/xlink" content-type="doi" xlink:type="simple">10.3897/mycokeys.85.73405.figure2</object-id><object-id xmlns:xlink="http://www.w3.org/1999/xlink" content-type="arpha" xlink:type="simple">79B9FD06-98BB-5CC6-826A-8E056FE55742</object-id><label>Figure 2.</label><caption><p>Morphological characters of <italic><tp:taxon-name><tp:taxon-name-part taxon-name-part-type="genus" reg="Azygosporus">Azygosporus</tp:taxon-name-part><tp:taxon-name-part taxon-name-part-type="species" reg="macropapillatus">macropapillatus</tp:taxon-name-part></tp:taxon-name></italic>: a) colony on <abbrev xmlns:xlink="http://www.w3.org/1999/xlink" xlink:title="potato dextrose agar" id="ABBRID0EWWBG" xlink:type="simple">PDA</abbrev> after 3 d at 21 °C, b) mycelia rarely branched at the colony edge, c-f) primary conidiophores bearing primary conidia, g-h) Primary conidia with prominent basal papillum, j-k) secondary conidia arising from primary conidia, i-m) azygospores formed in the middle region of the old hyphal segment, n) immature azygospore, and o-q) mature azygospores. Scale bars: a) 10 mm, b) 100 μm, and c-q) 20 μm.</p></caption><graphic xmlns:xlink="http://www.w3.org/1999/xlink" xlink:href="mycokeys-85-161-g002.jpg" position="float" orientation="portrait" xlink:type="simple" id="oo_629262.jpg"><uri content-type="original_file" xlink:type="simple">https://binary.pensoft.net/fig/629262</uri></graphic></fig></tp:treatment-sec><tp:treatment-sec sec-type="material" id="SECID0E6WBG"><title>Additional specimens examined.</title><p>China, Anhui Province, Jinzhai County, Tiantangzhai National Forest Park, <named-content xmlns:xlink="http://www.w3.org/1999/xlink" content-type="dwc:verbatimCoordinates" xlink:type="simple"><named-content content-type="geo-json" specific-use="{&#34;type&#34;:&#34;Point&#34;,&#34;coordinates&#34;:[116.356944,31.352222]}" id="NCID0EIXBG" xlink:type="simple">31°20'68" N, 115°81'25" E</named-content></named-content>, from mosses, 6 Nov 2008, <italic>C.F. Wang</italic>, culture <italic><named-content xmlns:xlink="http://www.w3.org/1999/xlink" content-type="dwc:institutional_code" xlink:type="simple">RCEF</named-content> 4444</italic>. GenBank: <abbrev xmlns:xlink="http://www.w3.org/1999/xlink" xlink:title="large subunit of the nuclear ribosomal RNA" id="ABBRID0EVXBG" xlink:type="simple">nrLSU</abbrev> = <ext-link xmlns:xlink="http://www.w3.org/1999/xlink" ext-link-type="gen" xlink:href="MZ542004" xlink:type="simple">MZ542004</ext-link>; <italic><abbrev xmlns:xlink="http://www.w3.org/1999/xlink" xlink:title="translation elongation factor 1-alpha gene 1" id="ABBRID0E1XBG" xlink:type="simple">TEF1</abbrev></italic> = <ext-link xmlns:xlink="http://www.w3.org/1999/xlink" ext-link-type="gen" xlink:href="MZ555648" xlink:type="simple">MZ555648</ext-link>; <abbrev xmlns:xlink="http://www.w3.org/1999/xlink" xlink:title="small ribosomal subunit of the mitochondria" id="ABBRID0E5XBG" xlink:type="simple">mtSSU</abbrev> = <ext-link xmlns:xlink="http://www.w3.org/1999/xlink" ext-link-type="gen" xlink:href="MZ542277" xlink:type="simple">MZ542277</ext-link>. China, Anhui Province, Jinzhai County, Tiantangzhai National Forest Park, <named-content xmlns:xlink="http://www.w3.org/1999/xlink" content-type="dwc:verbatimCoordinates" xlink:type="simple"><named-content content-type="geo-json" specific-use="{&#34;type&#34;:&#34;Point&#34;,&#34;coordinates&#34;:[116.303611,31.292778]}" id="NCID0EFYBG" xlink:type="simple">31°17'34" N, 115°78'13" E</named-content></named-content>, from plant debris, 3 Dec 2015, <italic>Y. Nie</italic> and <italic>X.X. Tang</italic>, culture <italic><named-content xmlns:xlink="http://www.w3.org/1999/xlink" content-type="dwc:institutional_code" xlink:type="simple">RCEF</named-content> 6334</italic>. GenBank: <abbrev xmlns:xlink="http://www.w3.org/1999/xlink" xlink:title="large subunit of the nuclear ribosomal RNA" id="ABBRID0EUYBG" xlink:type="simple">nrLSU</abbrev> = <ext-link xmlns:xlink="http://www.w3.org/1999/xlink" ext-link-type="gen" xlink:href="MZ542005" xlink:type="simple">MZ542005</ext-link>; <italic><abbrev xmlns:xlink="http://www.w3.org/1999/xlink" xlink:title="translation elongation factor 1-alpha gene 1" id="ABBRID0EZYBG" xlink:type="simple">TEF1</abbrev></italic> = <ext-link xmlns:xlink="http://www.w3.org/1999/xlink" ext-link-type="gen" xlink:href="MZ555649" xlink:type="simple">MZ555649</ext-link>; <abbrev xmlns:xlink="http://www.w3.org/1999/xlink" xlink:title="small ribosomal subunit of the mitochondria" id="ABBRID0E4YBG" xlink:type="simple">mtSSU</abbrev> = <ext-link xmlns:xlink="http://www.w3.org/1999/xlink" ext-link-type="gen" xlink:href="MZ542278" xlink:type="simple">MZ542278</ext-link>.</p></tp:treatment-sec><tp:treatment-sec sec-type="description" id="SECID0EBZBG"><title>Description.</title><p>Colonies white, reaching ca 17.0–23.0 mm diameter on <abbrev xmlns:xlink="http://www.w3.org/1999/xlink" xlink:title="potato dextrose agar" id="ABBRID0EHZBG" xlink:type="simple">PDA</abbrev> after 3 d at 21°C. Mycelia colorless, 3.0–7.5 µm wide, usually unbranched at the colony edge. Primary conidiophores colorless, without widening upward near the tip, unbranched and producing a single conidium, 37.0–150.0 × 5.0–8.5 µm. Primary conidia forcibly discharged, colorless, subglobose, 12.0–19.0 µm wide and 16.5–22.5 µm long, most primary conidia possessed a prominent basal papilla 5.0–10.0 µm wide and 7.5–10.0 µm long. Secondary conidia arising from the primary ones with a similar shape and a smaller size. Resting spores (azygospores) observed after 10 d, and the young spores formed in the middle region of the old hyphal segments. The young spores enlarge gradually to form mature azygpspores with less thickening. Mature azygospores colorless, subglobose 25.0–30.0 × 27.0–34.0 μm with a wall 0.5–1.0 μm thick.</p></tp:treatment-sec><tp:treatment-sec sec-type="notes" id="SECID0ELZBG"><title>Notes.</title><p>Morphologically, <italic><tp:taxon-name><tp:taxon-name-part taxon-name-part-type="genus" reg="Azygosporus">Azygosporus</tp:taxon-name-part><tp:taxon-name-part taxon-name-part-type="species" reg="macropapillatus">macropapillatus</tp:taxon-name-part></tp:taxon-name></italic> sp. nov. has conidial dimensions similar to six <italic><tp:taxon-name><tp:taxon-name-part taxon-name-part-type="genus" reg="Conidiobolus">Conidiobolus</tp:taxon-name-part></tp:taxon-name></italic> s.l. species without capilliconidia and microconidia: <italic><tp:taxon-name><tp:taxon-name-part taxon-name-part-type="genus" reg="Conidiobolus">C.</tp:taxon-name-part><tp:taxon-name-part taxon-name-part-type="species" reg="parvus">parvus</tp:taxon-name-part></tp:taxon-name></italic>, <italic><tp:taxon-name><tp:taxon-name-part taxon-name-part-type="genus" reg="Microconidiobolus">M.</tp:taxon-name-part><tp:taxon-name-part taxon-name-part-type="species" reg="nodosus">nodosus</tp:taxon-name-part></tp:taxon-name></italic>, <italic><tp:taxon-name><tp:taxon-name-part taxon-name-part-type="genus" reg="Microconidiobolus">M.</tp:taxon-name-part><tp:taxon-name-part taxon-name-part-type="species" reg="paulus">paulus</tp:taxon-name-part></tp:taxon-name></italic>, <italic><tp:taxon-name><tp:taxon-name-part taxon-name-part-type="genus" reg="Neoconidiobolus">N.</tp:taxon-name-part><tp:taxon-name-part taxon-name-part-type="species" reg="kunyushanensis">kunyushanensis</tp:taxon-name-part></tp:taxon-name></italic>, <italic><tp:taxon-name><tp:taxon-name-part taxon-name-part-type="genus" reg="Neoconidiobolus">N.</tp:taxon-name-part><tp:taxon-name-part taxon-name-part-type="species" reg="lamprauges">lamprauges</tp:taxon-name-part></tp:taxon-name></italic>, and <italic><tp:taxon-name><tp:taxon-name-part taxon-name-part-type="genus" reg="Neoconidiobolus">N.</tp:taxon-name-part><tp:taxon-name-part taxon-name-part-type="species" reg="pachyzygosporus">pachyzygosporus</tp:taxon-name-part></tp:taxon-name></italic> (<xref ref-type="bibr" rid="B3">Drechsler 1953</xref>, <xref ref-type="bibr" rid="B7">1957</xref>, <xref ref-type="bibr" rid="B9">1962</xref>; <xref ref-type="bibr" rid="B30">Srinivasan and Thirumalachar 1967</xref>; <xref ref-type="bibr" rid="B19">Nie et al. 2018</xref>, <xref ref-type="bibr" rid="B22">2021</xref>). However, <italic><tp:taxon-name><tp:taxon-name-part taxon-name-part-type="genus" reg="Azygosporus">A.</tp:taxon-name-part><tp:taxon-name-part taxon-name-part-type="species" reg="macropapillatus">macropapillatus</tp:taxon-name-part></tp:taxon-name></italic> sp. nov. produces a prominent basal papilla of primary conidia that differs from other related species (see detailed morphological comparisons in Table <xref ref-type="table" rid="T2">2</xref>). <italic><tp:taxon-name><tp:taxon-name-part taxon-name-part-type="genus" reg="Azygosporus">A.</tp:taxon-name-part><tp:taxon-name-part taxon-name-part-type="species" reg="macropapillatus">macropapillatus</tp:taxon-name-part></tp:taxon-name></italic> sp. nov. forms azygospores most closely resembling those of <italic><tp:taxon-name><tp:taxon-name-part taxon-name-part-type="genus" reg="Conidiobolus">C.</tp:taxon-name-part><tp:taxon-name-part taxon-name-part-type="species" reg="parvus">parvus</tp:taxon-name-part></tp:taxon-name></italic> (= <italic><tp:taxon-name><tp:taxon-name-part taxon-name-part-type="genus" reg="Azygosporus">A.</tp:taxon-name-part><tp:taxon-name-part taxon-name-part-type="species" reg="parvus">parvus</tp:taxon-name-part></tp:taxon-name></italic>), which is its closest known relative with robust support (100/100/1.00). <italic><tp:taxon-name><tp:taxon-name-part taxon-name-part-type="genus" reg="Azygosporus">A.</tp:taxon-name-part><tp:taxon-name-part taxon-name-part-type="species" reg="macropapillatus">macropapillatus</tp:taxon-name-part></tp:taxon-name></italic> sp. nov. is distinguished from <italic><tp:taxon-name><tp:taxon-name-part taxon-name-part-type="genus" reg="Conidiobolus">C.</tp:taxon-name-part><tp:taxon-name-part taxon-name-part-type="species" reg="parvus">parvus</tp:taxon-name-part></tp:taxon-name></italic> (= <italic><tp:taxon-name><tp:taxon-name-part taxon-name-part-type="genus" reg="Azygosporus">A.</tp:taxon-name-part><tp:taxon-name-part taxon-name-part-type="species" reg="parvus">parvus</tp:taxon-name-part></tp:taxon-name></italic>) by its longer primary conidiophore and its prominent basal papilla.</p></tp:treatment-sec><tp:treatment-sec><!--Section generated to contain objects referenced in tp:taxon-treatment.--><table-wrap id="T2" position="float" orientation="portrait"><label>Table 2.</label><caption><p>Morphological measurements of <italic><tp:taxon-name><tp:taxon-name-part taxon-name-part-type="genus" reg="Azygosporus">A.</tp:taxon-name-part><tp:taxon-name-part taxon-name-part-type="species" reg="macropapillatus">macropapillatus</tp:taxon-name-part></tp:taxon-name></italic> and other related species.</p></caption><table id="TID0EF3BG" rules="all"><tbody><tr><th rowspan="1" colspan="1">Species</th><th rowspan="1" colspan="1">Growth rate (mm/d) at 21oC on <abbrev xmlns:xlink="http://www.w3.org/1999/xlink" xlink:title="potato dextrose agar" id="ABBRID0EFEBG" xlink:type="simple">PDA</abbrev></th><th rowspan="1" colspan="1">Diameter of mycelia (μm)</th><th rowspan="1" colspan="1">Primary conidiophores (μm)</th><th rowspan="1" colspan="1">Primary conidia (μm)</th><th rowspan="1" colspan="1">Basal papilla (μm)</th><th rowspan="1" colspan="1">Resting spores (μm)</th><th rowspan="1" colspan="1">References</th></tr><tr><td rowspan="1" colspan="1">
                      <italic>
                        <tp:taxon-name><tp:taxon-name-part taxon-name-part-type="genus" reg="Azygosporus">A.</tp:taxon-name-part><tp:taxon-name-part taxon-name-part-type="species" reg="macropapillatus">macropapillatus</tp:taxon-name-part></tp:taxon-name>
                      </italic>
                    </td><td rowspan="1" colspan="1">5.7–7.7</td><td rowspan="1" colspan="1">3.0–7.5</td><td rowspan="1" colspan="1">37.0–150.0×5.0–8.5</td><td rowspan="1" colspan="1">16.5–22.5×12.0–19.0</td><td rowspan="1" colspan="1">7.5–10.0×5.0–10.0</td><td rowspan="1" colspan="1">azygosporus, 25.0–30.0×27.0–34.0</td><td rowspan="1" colspan="1">This article</td></tr><tr><td rowspan="1" colspan="1">
                      <italic>
                        <tp:taxon-name><tp:taxon-name-part taxon-name-part-type="genus" reg="Azygosporus">A.</tp:taxon-name-part><tp:taxon-name-part taxon-name-part-type="species" reg="parvus">parvus</tp:taxon-name-part></tp:taxon-name>
                      </italic>
                    </td><td rowspan="1" colspan="1">1.5</td><td rowspan="1" colspan="1">1.4–8.0 (3.5–5)</td><td rowspan="1" colspan="1">15.0–30.0×3.0–8.0</td><td rowspan="1" colspan="1">6.0–20.0×4.5–17.0</td><td rowspan="1" colspan="1">1.5–6.0×1.5–4.5</td><td rowspan="1" colspan="1">azygosporus, 20.0–25.0×8.0–20.0</td><td rowspan="1" colspan="1">
                      <xref ref-type="bibr" rid="B9">Drechsler 1962</xref>
                    </td></tr><tr><td rowspan="1" colspan="1">
                      <italic>
                        <tp:taxon-name><tp:taxon-name-part taxon-name-part-type="genus" reg="Microconidiobolus">M.</tp:taxon-name-part><tp:taxon-name-part taxon-name-part-type="species" reg="nodosus">nodosus</tp:taxon-name-part></tp:taxon-name>
                      </italic>
                    </td><td rowspan="1" colspan="1">7.1</td><td rowspan="1" colspan="1">3.5–6.5</td><td rowspan="1" colspan="1">30.0–50.0</td><td rowspan="1" colspan="1">17.0–22.0×13.0–16.0</td><td rowspan="1" colspan="1">2.5–5.0×1.5–2.5</td><td rowspan="1" colspan="1">
                      <tp:taxon-name><tp:taxon-name-part taxon-name-part-type="genus" reg="Conidiobolus"/><tp:taxon-name-part taxon-name-part-type="species" reg="chlamydosporus">chlamydosporus</tp:taxon-name-part></tp:taxon-name>
                    </td><td rowspan="1" colspan="1"><xref ref-type="bibr" rid="B30">Srinivasan and Thirumalachar 1967</xref>; <xref ref-type="bibr" rid="B18">King 1977</xref></td></tr><tr><td rowspan="1" colspan="1">
                      <italic>
                        <tp:taxon-name><tp:taxon-name-part taxon-name-part-type="genus" reg="Microconidiobolus">M.</tp:taxon-name-part><tp:taxon-name-part taxon-name-part-type="species" reg="paulus">paulus</tp:taxon-name-part></tp:taxon-name>
                      </italic>
                    </td><td rowspan="1" colspan="1">1.3–3.3</td><td rowspan="1" colspan="1">1.5–7.0 (4.0–5.0)</td><td rowspan="1" colspan="1">15.0–30.0×3.5–7.0</td><td rowspan="1" colspan="1">5.0–19.0×4.0–14.0</td><td rowspan="1" colspan="1">2.0–7.0×1.0–5.0</td><td rowspan="1" colspan="1">zygosporus, 10.0–15.0</td><td rowspan="1" colspan="1">
                      <xref ref-type="bibr" rid="B7">Drechsler 1957</xref>
                    </td></tr><tr><td rowspan="1" colspan="1">
                      <italic>
                        <tp:taxon-name><tp:taxon-name-part taxon-name-part-type="genus" reg="Microconidiobolus">M.</tp:taxon-name-part><tp:taxon-name-part taxon-name-part-type="species" reg="terrestris">terrestris</tp:taxon-name-part></tp:taxon-name>
                      </italic>
                    </td><td rowspan="1" colspan="1">2.6</td><td rowspan="1" colspan="1">2.8–4.5</td><td rowspan="1" colspan="1">15.0–80.0 ×3.0–5.0</td><td rowspan="1" colspan="1">8.0–12.0</td><td rowspan="1" colspan="1">2.0–4.0×1.5–2.0</td><td rowspan="1" colspan="1">
                      <tp:taxon-name><tp:taxon-name-part taxon-name-part-type="genus" reg="Conidiobolus"/><tp:taxon-name-part taxon-name-part-type="species" reg="chlamydosporus">chlamydosporus</tp:taxon-name-part></tp:taxon-name>
                    </td><td rowspan="1" colspan="1"><xref ref-type="bibr" rid="B31">Srinivasan and Thirumalachar 1968a</xref>; <xref ref-type="bibr" rid="B18">King 1977</xref></td></tr><tr><td rowspan="1" colspan="1">
                      <italic>
                        <tp:taxon-name><tp:taxon-name-part taxon-name-part-type="genus" reg="Neoconidiobolus">N.</tp:taxon-name-part><tp:taxon-name-part taxon-name-part-type="species" reg="lamprauges">lamprauges</tp:taxon-name-part></tp:taxon-name>
                      </italic>
                    </td><td rowspan="1" colspan="1">less than 5.0</td><td rowspan="1" colspan="1">3.0–8.0 (4.0–7.0)</td><td rowspan="1" colspan="1">25.0–100.0 (25.0–50.0)×4.0–8.0 (5.0–15.0)</td><td rowspan="1" colspan="1">15.0–22.0×12.5–20.0</td><td rowspan="1" colspan="1">2.5–7.0×1.5–4.0</td><td rowspan="1" colspan="1">zygosporus, 12.0–18.0</td><td rowspan="1" colspan="1">
                      <xref ref-type="bibr" rid="B3">Drechsler 1953</xref>
                    </td></tr><tr><td rowspan="1" colspan="1">
                      <italic>
                        <tp:taxon-name><tp:taxon-name-part taxon-name-part-type="genus" reg="Neoconidiobolus">N.</tp:taxon-name-part><tp:taxon-name-part taxon-name-part-type="species" reg="kunyushanensis">kunyushanensis</tp:taxon-name-part></tp:taxon-name>
                      </italic>
                    </td><td rowspan="1" colspan="1">8.3–10.0</td><td rowspan="1" colspan="1">3.5–9.0</td><td rowspan="1" colspan="1">62.0–121.0×7.0–12.0</td><td rowspan="1" colspan="1">15.0–21.0×13.0–17.0</td><td rowspan="1" colspan="1">4.0–8.0×1.0–4.0</td><td rowspan="1" colspan="1">zygosporus, 12.0–25.0</td><td rowspan="1" colspan="1">
                      <xref ref-type="bibr" rid="B22">Nie et al. 2021</xref>
                    </td></tr><tr><td rowspan="1" colspan="1">
                      <italic>
                        <tp:taxon-name><tp:taxon-name-part taxon-name-part-type="genus" reg="Neoconidiobolus">N.</tp:taxon-name-part><tp:taxon-name-part taxon-name-part-type="species" reg="pachyzygosporus">pachyzygosporus</tp:taxon-name-part></tp:taxon-name>
                      </italic>
                    </td><td rowspan="1" colspan="1">12.0</td><td rowspan="1" colspan="1">3.0–14.0</td><td rowspan="1" colspan="1">34.0–156.0×6.0–12.0</td><td rowspan="1" colspan="1">15.5–23.0×11.0–18.0</td><td rowspan="1" colspan="1">3.0–5.0×1.0–4.0</td><td rowspan="1" colspan="1">zygosporus, 15.0–25.0</td><td rowspan="1" colspan="1">
                      <xref ref-type="bibr" rid="B19">Nie et al. 2018</xref>
                    </td></tr></tbody></table></table-wrap></tp:treatment-sec><ref-list><ref id="B3"><mixed-citation xmlns:xlink="http://www.w3.org/1999/xlink" xlink:type="simple"><person-group><name name-style="western"><surname>Drechsler</surname><given-names>C</given-names></name></person-group> (<year>1953</year>) <article-title>Three new species of <italic><tp:taxon-name><tp:taxon-name-part taxon-name-part-type="genus">Conidiobolus</tp:taxon-name-part></tp:taxon-name></italic> isolated from leaf mold.</article-title><source>J Wash Acad Sci</source><volume>43</volume>(<issue>2</issue>): <fpage>29</fpage>–<lpage>34</lpage>.</mixed-citation></ref><ref id="B7"><mixed-citation xmlns:xlink="http://www.w3.org/1999/xlink" xlink:type="simple"><person-group><name name-style="western"><surname>Drechsler</surname><given-names>C</given-names></name></person-group> (<year>1957</year>) <article-title>Two small species of <italic><tp:taxon-name><tp:taxon-name-part taxon-name-part-type="genus">Conidiobolus</tp:taxon-name-part></tp:taxon-name></italic> forming lateral zygospores.</article-title><source>Bulletin of the Torrey Botanical Club</source><volume>84</volume>(<issue>4</issue>): <fpage>268</fpage>–<lpage>280</lpage>. <ext-link xlink:type="simple" ext-link-type="doi" xlink:href="10.2307/2482673">https://doi.org/10.2307/2482673</ext-link></mixed-citation></ref><ref id="B9"><mixed-citation xmlns:xlink="http://www.w3.org/1999/xlink" xlink:type="simple"><person-group><name name-style="western"><surname>Drechsler</surname><given-names>C</given-names></name></person-group> (<year>1962</year>) <article-title>A small <italic><tp:taxon-name><tp:taxon-name-part taxon-name-part-type="genus">Conidiobolus</tp:taxon-name-part></tp:taxon-name></italic> with resting spores that germinate like zygospores.</article-title><source>Bulletin of the Torrey Botanical Club</source><volume>89</volume>(<issue>4</issue>): <fpage>233</fpage>–<lpage>240</lpage>. <ext-link xlink:type="simple" ext-link-type="doi" xlink:href="10.2307/2483199">https://doi.org/10.2307/2483199</ext-link></mixed-citation></ref><ref id="B30"><mixed-citation xmlns:xlink="http://www.w3.org/1999/xlink" xlink:type="simple"><person-group><name name-style="western"><surname>Srinivasan</surname><given-names>MC</given-names></name><name name-style="western"><surname>Thirumalachar</surname><given-names>MJ</given-names></name></person-group> (<year>1967</year>) <article-title>Evaluation of taxonomic characters in the genus <italic><tp:taxon-name><tp:taxon-name-part taxon-name-part-type="genus">Conidiobolus</tp:taxon-name-part></tp:taxon-name></italic> with a key to known species.</article-title><source>Mycologia</source><volume>59</volume>: <fpage>698</fpage>–<lpage>713</lpage>. <ext-link xlink:type="simple" ext-link-type="doi" xlink:href="10.2307/3757098">https://doi.org/10.2307/3757098</ext-link></mixed-citation></ref><ref id="B19"><mixed-citation xmlns:xlink="http://www.w3.org/1999/xlink" xlink:type="simple"><person-group><name name-style="western"><surname>Nie</surname><given-names>Y</given-names></name><name name-style="western"><surname>Qin</surname><given-names>L</given-names></name><name name-style="western"><surname>Yu</surname><given-names>DS</given-names></name><name name-style="western"><surname>Liu</surname><given-names>XY</given-names></name><name name-style="western"><surname>Huang</surname><given-names>B</given-names></name></person-group> (<year>2018</year>) <article-title>Two new species of <italic><tp:taxon-name><tp:taxon-name-part taxon-name-part-type="genus">Conidiobolus</tp:taxon-name-part></tp:taxon-name></italic> occurring in Anhui, China.</article-title><source>Mycol Prog</source><volume>17</volume>(<issue>10</issue>): <fpage>1203</fpage>–<lpage>1211</lpage>. <ext-link xlink:type="simple" ext-link-type="doi" xlink:href="10.1007/s11557-018-1436-z">https://doi.org/10.1007/s11557-018-1436-z</ext-link></mixed-citation></ref><ref id="B22"><mixed-citation xmlns:xlink="http://www.w3.org/1999/xlink" xlink:type="simple"><person-group><name name-style="western"><surname>Nie</surname><given-names>Y</given-names></name><name name-style="western"><surname>Wang</surname><given-names>ZM</given-names></name><name name-style="western"><surname>Liu</surname><given-names>XY</given-names></name><name name-style="western"><surname>Huang</surname><given-names>B</given-names></name></person-group> (<year>2021</year>) <article-title>A morphological and molecular survey of <italic><tp:taxon-name><tp:taxon-name-part taxon-name-part-type="genus">Neoconidiobolus</tp:taxon-name-part></tp:taxon-name></italic> reveals a new species and two new combinations.</article-title><source>Mycol Prog</source><volume>20</volume>: <fpage>1233</fpage>–<lpage>1241</lpage>. <ext-link xlink:type="simple" ext-link-type="doi" xlink:href="10.1007/s11557-021-01720-w">https://doi.org/10.1007/s11557-021-01720-w</ext-link></mixed-citation></ref><ref id="B18"><mixed-citation xmlns:xlink="http://www.w3.org/1999/xlink" xlink:type="simple"><person-group><name name-style="western"><surname>King</surname><given-names>DS</given-names></name></person-group> (<year>1977</year>) <article-title>Systematics of <tp:taxon-name><tp:taxon-name-part taxon-name-part-type="genus">Conidiobolus</tp:taxon-name-part> (<tp:taxon-name-part taxon-name-part-type="subgenus">Entomophthorales</tp:taxon-name-part>)</tp:taxon-name> using numerical taxonomy III. Descriptions of recognized species.</article-title><source>Can J Bot</source><volume>55</volume>: <fpage>718</fpage>–<lpage>729</lpage>. <ext-link xlink:type="simple" ext-link-type="doi" xlink:href="10.1139/b77-086">https://doi.org/10.1139/b77-086</ext-link></mixed-citation></ref><ref id="B31"><mixed-citation xmlns:xlink="http://www.w3.org/1999/xlink" xlink:type="simple"><person-group><name name-style="western"><surname>Srinivasan</surname><given-names>MC</given-names></name><name name-style="western"><surname>Thirumalachar</surname><given-names>MJ</given-names></name></person-group> (<year>1968a</year>) <article-title>Studies on species of <italic><tp:taxon-name><tp:taxon-name-part taxon-name-part-type="genus">Conidiobolus</tp:taxon-name-part></tp:taxon-name></italic> from India V.</article-title><source>Mycopathologica et Mycologia Applicata</source><volume>36</volume>: <fpage>341</fpage>–<lpage>346</lpage>. <ext-link xlink:type="simple" ext-link-type="doi" xlink:href="10.1007/BF02050380">https://doi.org/10.1007/BF02050380</ext-link></mixed-citation></ref></ref-list></tp:taxon-treatment>
